# Supplementary material for: The Arabidopsis Mitochondrial Nucleoid–Associated Protein WHIRLY2 Is Required for a Proper Response to Salt Stress
Source: Plant Cell Physiol. 2024 Mar 8;65(4):576–89. doi: 10.1093/pcp/pcae025 (PMC11094760; doi:10.1093/pcp/pcae025)
Supplement: pcae025_Supp [file pcae025_supp.zip]

Archive with 1 entries (1 files):
- suppl_data/pcp-2024-e-00048-File010.pdf
